# Supplementary material for: Nucleotide degradation and ribose salvage in yeast
Source: Mol Syst Biol. 2013 May 14;9:665. doi: 10.1038/msb.2013.21 (PMC4039369; doi:10.1038/msb.2013.21)
Supplement: Supplementary Dataset [file msb201321-s2.xlsx]

## Sheet: starvation data
	0	0	0.5	0.5	1	1	2	2	4	4
adenosine	0.890388	1.10961	13.5284	8.12899	19.4416	11.7697	12.2478	23.6227	29.7964	16.8073
adenosine-N	1.27931	0.758999	0.924114	1.24845	1.27272	1.16337	1.56829	1.3045	1.05478	0.864833
adenosine-P	13.6741	14.7227	19.5908	10.5521	17.3475	20.9611	17.8867	17.3429	16.9216	10.9457
AMP	1.20093	0.799068	1.96323	1.40639	1.0226	1.88389	1.98411	1.31211	1.10937	1.93445
AMP-N	1.00565	1.0722	0.851403	0.649176	1.32188	0.691894	1.04223	0.965626	0.861384	0.561837
AMP-P	1.5232	0.971787	0.981163	1.64453	1.05448	1.41114	1.11873	1.26875	1.13385	0.868721
CMP	0.699268	1.30073	6.35445	5.15527	3.46406	3.43459	3.52111	3.14207	2.23751	3.19538
CMP-N	1.17278	0.688947	1.26276	1.12643	1.52998	1.29886	1.44736	0.92213	0.828766	1.12809
CMP-P	1.60432	2.03746	2.13623	2.17952	2.5694	1.41234	1.99898	1.4234	1.112	1.71184
cytidine	0.715937	1.28406	30.7115	23.7858	18.682	34.5566	26.1029	30.5145	19.5433	10.1405
cytidine-N	0.94313	0.894854	0.508213	0.565289	0.329529	0.543654	0.599641	0.703163	2.12602	3.55952
cytidine-P	6.84995	5.22978	2.35568	2.08476	1.4783	1.66269	0.934818	0.839674	0.459873	0.399021
dihydroxyacetone phosphate	1.27779	0.722206	0.0510618	0.0520204	0.0597677	0.0370244	0.0528402	0.0505534	0.0302677	0.0194197
dihydroxyacetone phosphate-N	1.23075	0.82146	0.645332	0.848072	0.768537	0.771986	0.691265	0.501479	0.464948	0.399347
dihydroxyacetone phosphate-P	1.42985	1.3115	1.53136	1.77104	1.23064	0.92478	0.553244	1.03664	0.6666	0.540894
fructose-1_6-bisphosphate	0.991515	1.00848	0.0117749	0.0157242	0.00966118	0.00811274	0.00620681	0.00784511	0.00636714	0.00365048
fructose-1_6-bisphosphate-N	0.861445	0.622982	0.480238	0.803457	0.623604	0.532215	0.442314	0.37165	0.276238	0.309124
fructose-1_6-bisphosphate-P	0.321934	0.598979	0.567879	0.300773	0.436265	0.23583	0.272934	0.230786	0.152485	0.274623
glucose-6-phosphate	1.17075	0.829253	0.0840939	0.0589871	0.0592449	0.0531886	0.0574693	0.0398745	0.0485411	0.0310296
glucose-6-phosphate-N	0.896984	0.955475	0.640317	1.08421	0.767551	0.742737	0.509439	0.837872	0.373108	0.622365
glucose-6-phosphate-P	0.794571	0.711728	1.22308	0.657524	0.684637	0.670815	0.585712	0.313734	0.396787	0.275063
GMP	1.006	0.994002	5.20073	3.25168	3.19973	3.60886	4.63262	2.87446	3.488	3.59307
GMP-N	1.07611	0.646757	0.92826	0.652166	1.04275	1.09721	0.98824	1.2991	0.740461	0.93012
GMP-P	1.59827	0.821347	1.65732	1.73471	1.80038	1.17478	1.5578	0.973292	0.780565	1.21346
guanine	1	1	88.5796	152.829	53.1804	61.1138	44.3739	53.5818	64.658	81.517
guanine-N	1	1	1	1	1.14437	1.37722	7.14583	10.5601	13.7539	10.9167
guanine-P	1.56133	0.908676	1	1	1	1	1	1	1	1
guanosine	0.792014	1.20799	9.49071	17.1467	24.188	17.0758	31.3035	19.1114	16.6645	29.0145
guanosine-N	0.577735	0.653915	1.3849	0.744977	3.21452	1.64295	8.32422	10.8729	9.69086	16.5957
guanosine-P	18.5505	10.2485	21.4665	15.2741	19.146	19.1769	15.4344	18.0085	8.4672	15.7542
hypoxanthine	1.07497	0.925033	666.7	381.89	190.347	350.459	207.767	244.849	735.652	458.281
hypoxanthine-N	0.756174	0.428101	0.486428	0.697847	0.718645	0.46563	2.0059	1.18448	7.61951	6.13697
hypoxanthine-P	1.54365	1.01511	2.74985	4.45657	3.1116	4.02313	3.24719	3.6166	3.86538	3.99198
IMP	0.745784	1.25422	0.231226	0.320966	0.359239	0.286049	0.176465	0.30395	0.284205	0.176495
IMP-N	1.03064	0.548837	0.0660795	0.104463	0.0412683	0.0701721	0.109063	0.090825	0.0301093	0.0380423
IMP-P	0.619899	0.383819	0.333068	0.441383	0.32311	0.310649	0.207942	0.322511	0.10379	0.190875
inosine	1.0234	0.976597	3.67612	2.85527	2.60854	3.00784	2.89871	4.8227	5.75796	8.72355
inosine-N	1.02933	0.644515	0.276202	0.436551	0.420846	0.291907	0.465925	0.344059	0.272703	0.440049
inosine-P	7.65117	4.55238	14.5465	17.9403	17.0564	17.8057	13.4805	22.293	16.0727	24.1231
ribose-5-phosphate	0.738572	1.26143	0.259285	0.27006	0.310037	0.193562	0.228899	0.331456	0.306999	0.248945
ribose-5-phosphate-N	0.827353	0.750144	0.363319	0.587946	0.534392	0.402783	0.281415	0.427505	0.370989	0.265589
ribose-5-phosphate-P	0.573095	0.386191	0.82063	0.439297	0.346034	0.488279	0.29057	0.200931	0.240884	0.141938
sedoheptulose bisphosphate	1.32341	0.676594	9.86632	8.96206	9.37454	13.9172	10.1588	15.047	5.05693	6.45633
sedoheptulose bisphosphate-N	0.734979	0.563617	0.830442	1.19275	0.984695	1.31735	0.816008	1.03	0.950335	0.540237
sedoheptulose bisphosphate-P	0.337433	0.421414	0.447465	0.706368	0.392816	0.611298	0.508557	0.305943	0.599195	0.376902
sedoheptulose-7-phosphate	0.888225	1.11178	8.53555	5.58647	12.0923	7.61734	14.17	11.4347	9.06933	12.9682
sedoheptulose-7-phosphate-N	0.583676	1.10256	1.28732	0.90313	0.808687	0.904748	0.795331	0.699096	0.641023	0.675997
sedoheptulose-7-phosphate-P	0.525985	0.739301	0.937749	1.01492	0.509839	0.943017	0.521306	0.299052	0.293742	0.385434
UMP	0.85344	1.14656	11.36	6.0254	6.69541	6.50022	7.73372	6.8981	6.68036	7.21561
UMP-N	0.984235	0.631107	1.12881	0.98253	1.14845	1.59331	1.58722	0.827905	0.934481	1.14548
UMP-P	1.18307	0.794009	1.57863	1.32627	1.77853	1.29686	1.19646	1.42032	0.943229	1.48637
uracil	1.30437	0.695634	84.4977	122.125	133.781	89.6328	130.519	94.5592	77.7959	144.294
uracil-N	0.852247	0.44159	1.58323	3.06315	5.14184	10.0247	23.1713	12.2295	26.661	18.6014
uracil-P	13.3663	23.501	25.1354	35.2506	37.7632	21.3177	36.4405	32.6026	49.6292	30.0434
uridine	1.08112	0.91888	30.4873	25.869	33.8312	43.5341	40.9538	50.421	40.0718	56.4603
uridine-N	0.647742	0.534812	7.62643	7.10269	28.2888	21.6184	26.8964	35.0977	26.1036	18.5795
uridine-P	10.5429	14.8358	21.7534	28.4222	31.218	25.957	19.4385	24.8777	26.8263	14.0903
xanthine	0.699213	1.30079	62.8527	70.0497	74.5594	44.7804	65.105	82.839	65.4523	104.265
xanthine-N	1.32946	0.917617	1	1	8.9768	10.9533	17.5065	15.8183	15.8318	24.3579
xanthine-P	6.47097	9.81099	7.06472	7.85649	7.48057	11.0396	17.5996	9.54422	19.3838	18.3304
